# Supplementary material for: Genomic aberrations after short-term exposure to colibactin-producing E. coli transform primary colon epithelial cells
Source: Nat Commun. 2021 Feb 12;12:1003. doi: 10.1038/s41467-021-21162-y (PMC7881031; doi:10.1038/s41467-021-21162-y)
Supplement: Supplementary file 3 — Source data. [file 41467_2021_21162_MOESM3_ESM.xlsx]

## Sheet: Fig. 1f
pks+ WT E.coli	E.coli ΔclbR
21319.4	17916.7
9583.33	18125
14722.2	14861.1

## Sheet: Fig. 1g
Non-infected	pks+ WT E.coli	E.coli ΔclbR	Etoposide
5.51528	31.4581	12.6679	20.19
6.25133	34.2782	12.1385	30.2629
5.89488	33.4361	13.2228	27.7985

## Sheet: Fig. 2a
Non-infected	pks+ WT E.coli	E.coli ΔclbR
124	77	52
217	111	138
210	120	158

## Sheet: Fig. 2e
Non-infected	pks+ WT E.coli	E.coli ΔclbR	Wnt-independent
34.3	110	19.7	217.3
23.4	80	50	246
68.7	143.7	24.7	455.3

## Sheet: Fig. 2f
Passage	Non-infected	Wnt-independent
0	1	1
1	2.5	4
2	5	16
3	12.5	64
4	31.25	256
5	78.125	1024
6	195.312	4096
7	488.281	16384
8	1220.7	65536
9	3051.76	262144
10	7629.4	1048576
11	19073.5	4194304
12	47683.7	16777216
13	119209	67108864
14	298023	268000000
15	745058	1070000000
16	1862645	4290000000
17	4656613	17200000000
18	11641532	68700000000
19	11641532	275000000000
20	11641532	1100000000000
21		4400000000000
22		17600000000000
23		70400000000000
24		281000000000000
25		1130000000000000
26		4500000000000000
27		1.8e+16
28		7.21e+16
29		2.88e+17
30		1.15e+18
31		4.61e+18
32		1.84e+19
33		7.38e+19
34		2.95e+20
35		1.18e+21
36		4.72e+21
37		1.89e+22
38		7.56e+22
39		3.02e+23
40		1.21e+24
41		4.84e+24
42		1.93e+25
43		7.74e+25
44		3.09e+26
45		1.24e+27
46		4.95e+27
47		1.98e+28
48		7.92e+28
49		3.17e+29
50		1.27e+30

## Sheet: Fig. 2h
Non-infected	Wnt-independent
7.5	71
24.6	46.5
13.3	63.6

## Sheet: Fig. 3c
Lgr5			Lef1			Fzd7			Ctnnb1
Non-infected	Wnt-independent		Non-infected	Wnt-independent		Non-infected	Wnt-independent		Non-infected	Wnt-independent
1	3.95079		0.533072	65.909		1.28779	4.7073		0.551271	7.11485
0.00957	1.24588		1.25911	61.0705		0.388208	2.5578		1.07239	5.66012
0.079919	4.48386		1.20782	34.1166		1.324	7.18457		1.37634	2.90963

## Sheet: Fig. 3g
Non-infected	Wnt-independent
39	0
24	0
20	0.2

## Sheet: Fig. 3i
Car4			Aqp8
Non-infected	Wnt-independent		Non-infected	Wnt-independent
1	0.000241		1	0.223924
2.72349	0.000108		2.09062	0.222232
1.05	6.78e-05		2.04543	0.118959

## Sheet: Fig. 4a
Indel					SNV					Rearrangements					CNV
NI Clone 1	NI Clone 2	WI Clone 1	WI Clone 2		NI Clone 1	NI Clone 2	WI Clone 1	WI Clone 2		NI Clone 1	NI Clone 2	WI Clone 1	WI Clone 2		NI Clone 1	NI Clone 2	WI Clone 1	WI Clone 2
96	105	470	206		557	1097	3620	1895		6	3	30	31		12.63	0.03	873.36	676.3

[truncated: 9 more sheets: Fig. 4c, Fig. 5c, Fig. 5e, Fig. 5f, S Fig. 1b, S Fig. 3b, S Fig. 4a, S Fig. 5b, S Fig. 7b]
